# Supplementary material for: Development of New SSR Markers for High-Throughput Analyses of Peach–Potato Aphid (Myzus persicae Sulzer)
Source: Insects. 2025 Nov 12;16(11):1156. doi: 10.3390/insects16111156 (PMC12653985; doi:10.3390/insects16111156)
Supplement: Supplementary file 1 [file insects-16-01156-s001.zip]

Archive with 1 entries (1 files):
- insects-3908549-supplementary.pdf
